# Supplementary material for: Development of La1.7Ca0.3Ni1−yCuyO4+δ Materials for Oxygen Permeation Membranes and Cathodes for Intermediate-Temperature Solid Oxide Fuel Cells
Source: Membranes (Basel). 2022 Dec 2;12(12):1222. doi: 10.3390/membranes12121222 (PMC9786882; doi:10.3390/membranes12121222)
Supplement: Supplementary file 1 [file membranes-12-01222-s001.zip]

Archive with 1 entries (1 files):
- membranes-1999716-supplementary.pdf
